# Supplementary material for: Ochratoxin A Induces Steatosis via PPARγ-CD36 Axis
Source: Toxins (Basel). 2021 Nov 13;13(11):802. doi: 10.3390/toxins13110802 (PMC8620754; doi:10.3390/toxins13110802)
Supplement: Supplementary file 1 [file toxins-13-00802-s001.zip]

Archive with 1 entries (1 files):
- toxins-1440354-SI.pdf
